# Supplementary material for: Fuel Characteristics and Removal of AAEMs in Hydrochars Derived from Sewage Sludge and Corn Straw
Source: Molecules. 2023 Jan 12;28(2):781. doi: 10.3390/molecules28020781 (PMC9862732; doi:10.3390/molecules28020781)
Supplement: Supplementary file 1 [file molecules-28-00781-s001.zip]

Archive with 1 entries (1 files):
- molecules-2155028-supplementary.pdf
